# Supplementary material for: Identification of Putative Markers of Non-infectious Bud Failure in Almond [Prunus dulcis (Mill.) D.A. Webb] Through Genome Wide DNA Methylation Profiling and Gene Expression Analysis in an Almond × Peach Hybrid Population
Source: Front Plant Sci. 2022 Feb 14;13:804145. doi: 10.3389/fpls.2022.804145 (PMC8882727; doi:10.3389/fpls.2022.804145)
Supplement: Supplementary file 3 [file Data_Sheet_2.xlsx]

## Sheet: Supplementary Table S1
GeneID	Meth_Context	Hyper/Hypo (in BF compared to BF-free)	Alignment	DMR Length	# Cytosines	Almond Forward primer (5' - 3')	Almond Reverse primer (5' - 3')	Peach Forward primer (5' - 3')	Peach Reverse primer (5' - 3')	DMR Almond Chr	DMR Almond Start	DMR Almond End	DMR Peach Chr	DMR Peach Start	DMR Peach End	Annealing temp
Carboxylesterase 9	CG	Hyper	Peach/Almond	1730/2586	200/246	ACCAGTTGCTTCCGTTACC	GTCCGCCATCGGATTACAATA	CGAATCTTCCGACCCACTAAA	CCGTGGTGGAAGTAGATGATG	chr2	22461848	22464433	Pp02	20510510	20512239	55
QUIRKY	CG	Hyper	Peach/Almond	3508/2890	472/377	ACGACAAGAAGACCGGAAAG	CGCTTCTCCAACGGGAAATA	GTCCGATTCTCTTGCTCATCTT	GTGCCTCAGGATGTCTTGTT	chr7	3103603	3106492	Pp07	2301318	2304825	55
Exocyst complex component EXO70B1	CG	Hyper	Peach/Almond	2764/2572	358/359	GGAACGGACTTGATGGAGAAA	TAGCGTCTTGGTGTGATTGG	CCTCGATCAGCAAGATGTGAA	TGTTGCTGTTGAAGGAGGATAG	chr1	26611449	26614020	Pp01	23557994	23560757	55
Shoot gravitropism 6	CG	Hypo	Peach/Almond	18759/12325	396/263	GGGACGAGATGACAGTGAAAG	CTCCACAGAGACCAATGTAGTG	GGGTTCACTGTTTCTCCTACTC	AGCTGCCACACCATCTTATC	chr7	16825975	16838299	Pp07	14662459	14681217	55
BTB/POZ domain containing protein FBL11	CG	Hypo	Peach/Almond	7427/7572	202/194	TGAGGAGTGTGGACGAGTAA	CTGCAACCCAGGACCATTAT	TGAGGAGTGTGGACGAGTAA	CCAAATTATGACGCAGCAAGAG	chr7	16155153	16162724	Pp07	14032353	14039779	53
Putative serine/threonine-protein kinase	CG	Hyper	Almond	2026	150	CCTGTTCAGCTCCCTGTAATG	CGGCAGAGGAAGAATAAGAAGAA	N/A	N/A	chr1	14145420	14147445	N/A	N/A	N/A	55
Uncharacterized_8_1	CG	Hypo	Peach/Almond	2497/2324	142/146	CTCCAACACTGCTCACAAGAA	GGAAGAGGAGGAGGAGGAAATA	GTTCGCCGACTACTATGGATATG	CCTCGTACCCTTTCTCCTTAAAC	chr8	5315219	5317542	Pp08	4513279	4515775	55
Paladin_1 (2 genes; 1 DMR)	CG	Hypo	Peach	9206	230	TGGTTGGAGCGCAATAGTAATC	CCGAAACCGATGCCCATAAA	CGCCAACCAGATGAGATGAA	CTGAATGAATGTACACGGCAAAG	N/A	N/A	N/A	Pp03	39962	49167	55
Paladin_1_2 (2 genes; 1 DMR)	CG	Hypo	Peach	9206	230	CGCCAACCAGATGAGATGAA	CTGAATGAATGTACACGGCAAAG									55
Hypothetical protein 1 (2 genes; 1 DMR)	CG	Hypo	Almond	4621	292	CTCGGTTGTGCCGCTATAAA	ACTGGATTGAGGTAGAGGAGAA	CACCCTTGCAGCAATACAATC	GAAGCCTCCCGTATCATCTATTC	chr1	46247904	46252524	N/A	N/A	N/A	55
Hypothetical protein 2 (2 genes; 1 DMR)	CG	Hypo	Almond	4621	292	CACCCTTGCAGCAATACAATC	GAAGCCTCCCGTATCATCTATTC	N/A	N/A							55
Hypothetical protein 3 (2 genes; 1 DMR)	CG	Hyper	Almond	3395	221	GACCACCTAGAAACCCAACTC	ACTTGCGGAGAGAGGAAATG	CCTTGGCGAACACTCCTATT	GGTCTGGTAAGCACAGGATAAG	chr6	10455156	10458550	N/A	N/A	N/A	55
Hypothetical protein 4 (2 genes; 1 DMR)	CG	Hyper	Almond	3395	221	CCTTGGCGAACACTCCTATT	GGTCTGGTAAGCACAGGATAAG	N/A	N/A							55
Uncharacterized 1	CG	Hypo	Almond	3955	147	CCAGTTGAGCCTACGGATAAG	CTGCAGGAGAAGATGGAGTAAA	N/A	N/A	chr2	13663742	13667696	N/A	N/A	N/A	55
Transposable element 1/Retrovirus-related Pol polyprotein from transposon TNT 1-94	CHG	Hypo	Peach/Almond	6537/4577	355/347	TGGCTCAAGTTGCTCCTTATAC	AGGCGAAGAGAACCAGAAATAC	TGGCTCAAGTTGCTCCTTATAC	AGGCGAAGAGAACCAGAAATAC	chr8	4947861	4952437	Pp03	20260816	20267352	53
Detoxification 45	CHG	Hypo	Almond	6006	427	GTAGATTGGGTTCTGTGGAGTT	GATGTAGCAACACTGAGGAGAG	N/A	N/A	chr4	27194208	27200213	N/A	N/A	N/A	55
Uncharacterized1_Peach/At3g47530	CHG	Hypo	Peach/Almond	3203/2501	225/226	CTCCAACACTGCTCACAAGAA	GGAAGAGGAGGAGGAGGAAATA	GTTCGCCGACTACTATGGATATG	CCTCGTACCCTTTCTCCTTAAAC	chr8	5315297	5317797	Pp08	4512469	4515671	55
Reverse mRNAase	CHG	Hypo	Peach/Almond	6118/5255	327/276	AGGAAGGTAACAGGCAGAATAC	TCATCCCTTATGGCTCCTTTG	GATCTGCAAGACGATGTGATCT	CTGCATGTTACCTTCCTCTACTT	chr2	2675519	2680773	Pp02	2227247	2233364	53
Uncharacterized 2_Peach/alpha-ketoglutarate-dependent dioxygenase alkB homolog 6-like	CHG	Hypo	Peach/Almond	3506/3454	179/207	CCAGTTGAGCCTACGGATAAG	CTGCAGGAGAAGATGGAGTAAA	GCCAGTTGAGCCTACAGATAAG	GCCGGAGAAGATGGAGTAAAG	chr2	13664467	13667920	Pp02	11966364	11969869	55
Uncharacterized 2_Almond	CHG	Hyper	Almond	4002	272	TAGCACTTCTCTGCGGTTTAG	GGAAGTGGAGGCACATCTATC	N/A	N/A	chr3	11716891	11720892	N/A	N/A	N/A	53
Multidrug resistance-associated protein 9	CHG	Hypo	Almond	3677	312	GACTGGAGATGAAAGGCTACTG	TCTGCCTGTCTTGGTTTCTATC	N/A	N/A	chr5	8896602	8900278	N/A	N/A	N/A	55
Retrotransposon_Almond	CHG	Hyper	Almond	5105	391	CCTTGGCGAACACTCCTATT	GGTCTGGTAAGCACAGGATAAG	N/A	N/A	chr6	10455105	10460209	N/A	N/A	N/A	55
ADP glucose pyrophosphorylase large subunit 1	CHG	Hypo	Almond	4079	305	GTCGATCAACCTCCTGGATATG	GCTTGTTTCAGCCCGTATAATG	N/A	N/A	chr3	392089	396167	N/A	N/A	N/A	55
ATP phosphoribosyl transferase 1; F-box/kelch repeat (2 genes; 1 DMR)	CHG	Hypo	Peach	5510	235	CTGGACACGACACATGAGATT	CTCTGCCCTACTTCCTCTCATA	GATGAGTTGACGTTGGGTTTATG	GTATAGCATGCCGGAAGAAGA	N/A	N/A	N/A	Pp08	1084551	1090060	55	*both peach primers; ATP phosphoribosyl transferase 1; F-box/kelch repeat
ATP phosphoribosyl transferase 1; F-box/kelch repeat (2 genes; 1 DMR)	CHG	Hypo	Peach	5510	235	CTGAGGAAGAGGCTATTGATGAC	CTTCTGAACCTCGTTTGCTCTA	N/A	N/A	chr1						55
Receptor kinase 3	CHH	Hyper	Almond	3970	1086	CTACAAGGCACCACAGAGAAA	GTGATCGACTTCACCTCCAAA	N/A	N/A	chr5	16351850	16355819	N/A	N/A	N/A	55
Toll-interleukin resistance domain family protein	CHH	Hyper	Almond	5691	688	GTTCCTTACGCCTCAGCTATT	CAATGAGCTTTCCCTGGATTTG	N/A	N/A	chr5	4090475	4096165	N/A	N/A	N/A	55
Retrovirus-related Pol polyprotein from transposon TNT 1-94	CHH	Hyper	Almond	5691	688	CAGGGCTGTTTCCCATACTAAT	TGAGTTGCTGGAGATGGTAAAG	N/A	N/A	chr6	4090475	4096165	N/A	N/A	N/A	53
Rust resistance kinase Lr10	CHH	Hyper	Almond	6992	1183	TGAAGCATACACCTATG ATGATGAAG	CTTTGACAGCACCAGTA GATTCC				31794343	31801334	N/A	N/A	N/A	55	*Same gene and primers as DMR from CHG context
RPII						N/A	N/A	TCAGTTGCACGACCTTGTT	AGCACCTCTGTCAACGTAATC							53/55
Serine/threonine-protein phosphatase7	CHH	Hypo	Peach	1098	337	N/A	N/A	TGTAGTGCCTGGGTTGTTTAG	TCTTCCAGTAGCAACAGAATGG							55
Auxin Transport BIG	CHH	Hypo	Peach	1821	542	N/A	N/A	TTGAGCCAACAAGACCAGAG	GACTTGTAGTCACTGTGGGAAG							53	*Same gene and primers as DMR from CHG context
Aspartic protease in guard cell 1	CG	Hypo	Peach	3175	343	N/A	N/A	CAGGTAGCGTCTTCTCGTATTG	GTGACTGTCCAGATGGTGATG							55
Polyadenylation and cleveage factor homolg 4	CG	Hypo	Peach	5858	158	N/A	N/A	GAATGCCGAGAAGCCTTAGAT	TTCAATGCCACCCTCCTTAC							55
Paladin_2	CG	Hypo	Peach	6242	170	N/A	N/A	TGGGCTTGGAGGTTTCTTATC	GTTTCCATGCCAGCTCTCTTA							55
Transposable element 2	CHG	Hypo	Peach	4986	299	N/A	N/A	CTACCGGCATGGTTGCTATTA	GCTAAATGGTGCACTGGAAAC							55
DNA-directed RNA polymerase III	CHG	Hypo	Peach	5043	362	N/A	N/A	TTCTGCTCCAGTCCAAGAATTAG	GTTGGTGATGAGAGGTGGAATAG							55
Transposable element 3	CHG	Hypo	Peach	4484	353	N/A	N/A	GGAGGAAGACGACCACAATAC	CATCAACCACTAGCGTTCCT							53
Non-LTR retroelement reverse mRNAase	CHG	Hypo	Peach	8746	371											55

## Sheet: Supplementary Table S3
Sample Name	Biogroup	Year Planted	Quantification	ADP glucose pyrophosphorylase large subunit 1_Alm	ATP phosphoribosyl transferase 1 1_Pch	ATP phosphoribosyl transferase 1 2_Pch	Aspartic protease_Pch	BTB/POZ_Alm	BTB/POZ_Pch	Carboxylesterase_Pch	Carboxylesterase_Alm	DNA-directed RNA polymerase III_Pch	Detoxification 45_Alm	Exocyst complex component_Alm	Exocyst complex component_Pch	Hypothetical Protein 1_Alm	Hypothetical Protein 2_Alm	Hypothetical Protein 3_Alm	Hypothetical Protein 4_Alm	Multidrug resistance associated protein_Alm	Non-LTR retroelement reverse mRNAase_Pch	Polyadenylation and cleavage factor homolog 4_Pch	Paladin 1_1_Pch	Paladin 1_2_Pch	Paladin 2_Pch	Putative Kinase_Alm	QUIRKY_Alm	QUIRKY_Pch	Receptor kinase 3_Alm	Retrotransposon_Alm	Rust resistance kinase_Alm	Serine/threonine-protein phosphatase 7_Pch	Shoot gravitropism_Alm	Toll-interleukin resistance_protein_Alm	Transposable element 2_Alm	Transposable element 2_Pch	Uncharacterized 1_At3g47530_Pch	Uncharacterized 1_Pch_At3g47530_Alm	Uncharacterized 2_Alm	Uncharacterized 2_Pch	Uncharacterized 8_1_Pch	Uncharacterized 8_1_Alm	Uncharacterized_Alm	Auxin transport big_Pch	BTB/POZ_Alm	Hypothetical protein 3 and 4	RetrovirusRelatedPol_Alm	Transposable element 3_Pch	Transposable element 1_Alm
NBF7	NBF	2013	Globally normalized Cq	-0.931	2.69	-1.528	-5.011	5.411	0.987	-0.155	-2.082	-1.986	1.13	5.126	-1.382	-3.221	-1.624	-0.994	-0.942	0.526	-0.125	3.693	0.559	3.362	2.732	-5.09	-2.707	5.148	4.438	-1.509	-6.301	1.675	4.73	-3.162	-3.226	-1.831	-1.98	-3.572	-1.461	-1.576	-2.3	-4.159	-1.674	2.743	1.744	-0.638	-2.743	0.236	0.065
NBF8	NBF	2013	Globally normalized Cq	-1.663	3.037	-1.347	-5.791	4.912	1.172	-0.097	-1.024	-2.014	1.224	5.329	-1.559	-3.185	-1.704	-1.464	-1.628	0.867	4.006	3.616	0.937	3.237	2.461	-5.528	-2.546	5.354		-1.857	-6.196	1.663	3.601	-2.776	-3.216	-1.557	-1.83	-3.263	-1.504	-1.474	-2.235	-4.287	-1.374	2.68	1.103	-0.826	-2.68	0.469	0.141
NBF9	NBF	2013	Globally normalized Cq	-1.742	3.151	-1.273	-5.462	4.826	5.399	0.327	1.198	-2.022	1.11	5.16	-1.72	-3.049	-1.153	-1.651	-1.564	0.451	0.21	3.871	0.95	3.43	2.745	-5.349	-3.241	4.348	-1.386	-2.004	-6.433	1.969	3.93	-2.968	-3.233	-1.516	-1.974	-2.742	-1.41	-1.686	1.482	-2.568	-1.743	2.778	1.581	-0.794	-2.778	0.68	0.071
NBF10	NBF	2015	Globally normalized Cq	-2.222	2.754	-1.069	-4.615	5.566	1.538	0.016	-1.023	-0.506	1.077	5.85	-1.737	-2.931	-1.194	-1.34	-1.365	0.556	-1.668	3.673	0.939	3.356	3.262	-5.398	-2.717	5.855	-2.952	-2.213	-6.349	1.916	4.754	-2.779	-3.226	-1.647	-1.685	-3.547	-1.359	-1.211	-2.465	-3.948	-1.507	2.528	1.639	-0.718	-2.528	1.022	0.068
NBF11	NBF	2015	Globally normalized Cq	-1.377	2.866	-0.82	-5.683	5.461	1.24	0.34	1.484	-0.463	1.026	5.524	-1.416	-2.807	-1.51	-1.327	-1.562	0.653	-3.047	3.518	0.861	3.314	3.075	-5.492	-2.496	5.959	-2.877	-1.927	-6.305	2.314	4.689	-2.762	-2.657	-1.178	-1.663	-3.592	-1.629	-1.29	-2.489	-4.069	-1.508	2.093	1.566	-0.56	-2.093	2.095	0.046
NBF12	NBF	2015	Globally normalized Cq	-1.234	0.693	-0.566	-8.563	1.578	0.931	0.649	-0.084	0.367	0.05	1.448	-0.108	-1.669	-0.71	-0.499	-1.11	1.316	0.458	1.218	0.704	0.611	0.713	-7.263	-1.652	1.469	-2.118	-1.012	-5.991	1.216	0.683	-2.351	-1.806	-0.749	-1.032	-2.823	-0.696	-0.717	-0.549	-2.964	-0.445	2.263	0.453	-0.976	-2.263	-0.038	0.117
NBF13	NBF	2015	Globally normalized Cq	1.321	-0.593	0.57	-9.823	0.568	-0.21	1.163	2.096	-0.073	-0.878	0.24	2.069	-1.087	0.172	-0.405	-0.365	1.475	1.118	0.102	0.198	-0.295	0.239	-8.402	-1.452	0.259	6.181	-0.115	-4.807	-0.494	-0.495	-1.911	-1.717	-0.118	-0.116	-1.386	0.169	-0.287	1.623	-2.301	0.109	1.744	0.282	-0.782	-1.744	0.297	0.123
no-NBF2	no-NBF	2013	Globally normalized Cq	0.42	0.728	1.829	-8.777	0.405	0.611	2.409		1.647	0.152	0.823	4.222	0.727	1.42	-0.603	0.146	3.756	1.405	0.832	0.51	-0.042	0.519	-7.786	-0.181	0.841	1.536	0.139	-3.858	0.14	0.249	-0.83	2.631	1.981	1.893	1.953	1.107	1.526	3.346	1.461	1.554	1.434	-0.258	-1.263	-1.434	0.319	-0.296
no-NBF3	no-NBF	2015	Globally normalized Cq	-1.247	3.004	-1.131	-4.493	4.792	1.277	0.325	-1.146	-2.015	1.207	5.062	-1.389	-2.813	-1.577	-0.611	-0.641	0.67	-1.367	3.599	0.807	3.668	3.415	-5.484		5.881	-2.699	-1.257	-6.167	2.221	4.12	-2.809	-3.065	-1.445	-1.523	-3.861	-1.573	-1.279	-2.239	-4.041	-1.48	2.5	1.182	-0.414	-2.5	0.512	-0.113
no-NBF4	no-NBF	2015	Globally normalized Cq	-2.725	3.179	-1.258	-5.6	4.28	1.365	-0.008	-0.492	-1.932	0.877	5.565	-1.889	-3.058	-0.82	-0.675	-0.709	0.768	-3.261	3.474	1.134	2.901	2.659	-5.656	-3.229	5.092	-2.654	-1.073	-6.148	3.89	3.319	-2.852	-3.358	-1.633	-1.742	-3.174	-1.518	-1.204	-2.437	-3.805	-1.347	2.473	1.356	-0.523	-2.473	0.342	-0.012
no-NBF5	no-NBF	2015	Globally normalized Cq	-2.415	2.909	-1.304	-4.314	5.221	1.602	0.699	0.231	-2.04	1.208	5.212	-1.799	-3.057	-0.865	-0.572	-0.744	0.653	-3.042	3.554	1.161	3.441	5.936	-5.269	-1.91	5.212	-2.619	-1.365	-6.164	2.371	4.034	-2.729	-3.119	-1.544	-1.507	-3.473	-1.595	-1.113	-2.33	-4.058	-1.507	2.549	1.437	-0.434	-2.549	0.537	-0.55
no-NBF6	no-NBF	2015	Globally normalized Cq	-1.126	2.052	-1.17	-6.653	3.608	4.131	0.034	-1.846	-2.212	0.631	3.837	-1.323	-3.05	-0.988	-1.199	-1.102	0.942	-2.101	2.535	0.779	2.33	3.073			5.416	-2.477	-1.603	-6.188	1.94	1.969	-2.729	-2.852	-1.481	-1.48	-3.649	-1.813	-1.304	-2.103	-2.589	-1.507	2.447	1.011	-0.682	-2.447	0.595	-0.149
[truncated: 3 more columns]
